# Supplementary material for: Associating Air Pollution with Cytokinesis-Block Micronucleus Assay Parameters in Lymphocytes of the General Population in Zagreb (Croatia)
Source: Int J Mol Sci. 2022 Sep 3;23(17):10083. doi: 10.3390/ijms231710083 (PMC9455971; doi:10.3390/ijms231710083)
Supplement: Supplementary file 1 [file ijms-23-10083-s001.zip]

Archive with 1 entries (1 files):
- ijms-1857871-supplementary.pdf
